# Supplementary material for: Self-Healing and Super-Elastomeric PolyMEA-co-SMA Nanocomposites Crosslinked by Clay Platelets
Source: Gels. 2022 Oct 15;8(10):657. doi: 10.3390/gels8100657 (PMC9601507; doi:10.3390/gels8100657)
Supplement: Supplementary file 1 [file gels-08-00657-s001.zip]

Archive with 1 entries (1 files):
- gels-1957668-supplementary.pdf
